# Supplementary material for: Experimental Chlamydia gallinacea infection in chickens does not protect against a subsequent experimental Chlamydia psittaci infection
Source: Vet Res. 2021 Nov 20;52:141. doi: 10.1186/s13567-021-01011-y (PMC8605536; doi:10.1186/s13567-021-01011-y)
Supplement: Supplementary file 4 — Additional file 4. qPCR data of individual pharyngeal and cloacal swabs. [file 13567_2021_1011_MOESM4_ESM.xlsx]

## Sheet: NB
NB	Ct values > 40 or no PCR signal are shown as Ct 41

## Sheet: Part 1 Chlamydiaceae PCR cloaca
Group	Chicken	Day 0 (before inoculation)	Day 4	Day 7	Day 14	Day 21	Day 28
G	23	41	29.9	25.7	25.7	28.6	41
G	25	41	30.7	25.5	21.6	25.5	31.7
G	27	41	29.4	27.5	25.7	34.4	35
G	29	41	31.1	23.5	28	27.3	36.2
G	31	41	30.8	22.2	21.7	30.9	41
G	33	41	34.1	23.9	22.7	25.4	32.5
G	35	41	23.4	19.2	20.5	34.6	32.8
G	37	41	32	23.5	23.1	25.7	36
G	39	41	25.4	21.2	22.2	24.2	33.2
G	41	41	27.1	25	27	30.7	30.8
G	43	41	28.2	26.4	24.3	28.1	34.5
G	45	41	27.5	22.3	24.8	25.2	32.3
G	47	41	31.1	28.6	28.4	27.7	35.2
G	24	41	29.1	24.9	23.5	30.8	41
G	26	41	29.3	23.3	24.7	28	29.2
G	28	41	30.1	27	30.1	32.1	41
G	30	41	26.2	20.6	24.9	26.1	30.5
G	32	41	41	29.4	24.4	25.1	34.9
G	34	41	29.1	25.4	24	24.2	34.2
G	36	41	29.3	27.5	21.7	28.8	41
G	38	41	32.6	24.5	23.1	31.2	41
G	40	41	26.6	22.2	23.1	25.1	35.1
G	42	41	28	24.4	23.7	28.1	41
G	44	41	29.3	25.1	26.3	26.2	33.4
G	46	41	29.7	26.5	23.5	27.1	35.4
G	48	41	32.9	27.5	23.1	27.1	35
Control	1	41	41	41	41	41	41
Control	3	41	41	41	41	41	41
Control	5	41	41	41	41	41	41
Control	7	41	41	41	41	41	41
Control	9	41	41	41	41	41	41
Control	11	41	41	41	41	41	41
Control	13	41	41	41	41	41	41
Control	15	41	41	41	41	41	41
Control	17	41	41	41	41	41	41
Control	19	41	41	41	41	41	41
Control	21	41	41	41	41	41	41
Control	2	41	41	41	41	41	41
Control	4	41	41	41	41	41	41
Control	6	41	41	41	41	41	41
Control	8	41	41	41	41	41	41
Control	10	41	41	41	41	41	41
Control	12	41	41	41	41	41	41
Control	14	41	41	41	41	41	41
Control	16	41	41	41	41	41	41
Control	18	41	41	41	41	41	41
Control	20	41	41	41	41	41	41
Control	22	41	41	41	41	41	41

## Sheet: Part 2 Chlamydiaceae PCR cloaca
Group	Chicken	Day 35 (before 2nd inoculation)	Day 36	Day 37	Day 38	Day 39	Day 40	Day 41	Day 42
GG	23	30.3	32.8	41	41	41	41	41	41
GG	25	34.4	41	41	41	41	37.6	41	41
GG	27	41	37.9	41	37.2	35	41	37	41
GG	29	39.5	36.8	41	41	33	34.3	41	41
GG	31	36.4	41	35.3	37	32.8	41	33.3	41
GG	33	30.6	29.4	33.1	36.6	31.5	34.7	41	41
GG	35	41	32	37.1	35.5	34.1	41	41	41
GG	37	34.1	35.5	36.4	36.8	36.8	41	41	41
GG	39	33.1	31.2	32.7	34.6	34.1	41	41	41
GG	41	38.5	41	32.4	41	41	41	41	41
GG	43	33.4	32.2	37.4	41	37.4	41	41	41
GG	45	33.6	30.3	34.2	34.8	34	32.3	34.3	36.2
GG	47	41	33.5	36.2	36.2	33.2	35.4	41	36.5
control G	1	41	31.3	36.5	31.1	25.3	24.2	21.3	32.2
control G	3	41	41	35.5	30.9	26.1	26.5	26.4	29.1
control G	5	41	32.4	35.6	31.2	26.6	26.4	23.3	26.6
control G	7	41	33.8	34.3	30	24	24.6	23.3	29
control G	9	41	35.6	33.3	30.7	25.7	27.3	27.2	27.5
control G	11	41	35.4	33.1	34.5	31.5	29.2	31.6	30.3
control G	13	41	33.6	34.6	27.8	23.1	22.3	21.7	25.6
control G	15	41	33.5	33.1	30.2	25.6	23.2	24.2	25.8
control G	17	41	35.7	34.9	32.6	25.3	25.2	29.8	29.2
control G	19	41	37.4	33.1	31.8	27.2	27.3	28.2	31
control G	21	41	29.4	29.8	30.2	23.9	22.1	23.7	24.8
GP	24	41	41	41	41	41	41	41	41
GP	26	36.3	41	41	41	41	41	41	41
GP	28	31.5	41	35.3	41	39.6	41	33.9	37
GP	30	27.1	28	32.2	27	25.3	33.7	28.8	30.7
GP	32	30.9	28.1	29.1	31.4	41	35.6	31.6	41
GP	34	30.1	37.2	34.2	33.3	41	35.1	41	38
GP	36	34.5	33	41	41	41	41	41	36.8
GP	38	41	41	41	41	41	41	41	41
GP	40	35.3	36.6	33.8	41	41	39.6	38	41
GP	42	41	39.2	41	41	36.3	34.5	32.2	28.9
GP	44	35.2	37.9	33.9	41	41	41	41	41
GP	46	35.7	41	41	37.4	38.9	41	41	41
GP	48	30.4	33	33	41	41	41	35.9	41
control P	2	41	41	41	41	41	41	41	41
control P	4	41	41	41	41	41	41	31.3	35.1
control P	6	41	41	41	41	41	32.4	33	35.8
control P	8	41	41	41	41	41	41	41	41
control P	10	41	41	41	41	41	41	29.6	41
control P	12	41	41	41	41	41	41	38	41
control P	14	41	41	41	41	41	41	41	41
control P	16	41	41	41	41	41	41	41	41
control P	18	41	41	41	41	33.1	29.2	28.4	35.1
control P	20	41	41	41	41	41	41	41	41
control P	22	41	41	41	41	41	41	41	41

## Sheet: Part 2 Chlamydiaceae PCR throat
Group	Chicken	Day 35 (before 2nd inoculation)	Day 36	Day 37	Day 38	Day 39	Day 40	Day 41	Day 42
GP	24	33.2	41	41	41	37.6	41	34.4	41
GP	26	31.2	34	41	35.9	35.3	31.7	31	31.2
GP	28	35.5	31.8	34.4	33.3	28.8	28.4	27.8	32.1
GP	30	41	36.5	41	36.3	33.8	30.7	27.6	26.9
GP	32	41	34.3	33.8	35.7	29.1	30.8	31.1	30.3
GP	34	33.1	41	27.7	27.9	27	27.7	26.9	27.2
GP	36	41	36.7	32.6	37	41	31.7	28.5	29.2
GP	38	37.9	41	41	38.6	41	35.2	33.3	35.3
GP	40	41	34.1	35.9	34	36	32.7	33.1	33.9
GP	42	35.3	32.6	31	29	26.8	26	23.3	27.5
GP	44	41	31.3	41	41	41	34	35.4	33.6
GP	46	41	41	34.3	38.8	36.6	32.8	31.6	30.5
GP	48	41	31	34.6	36.2	32.4	35.4	32.9	34.1
control P	2	41	41	41	41	41	41	35.7	33.6
control P	4	41	41	41	34.1	29.1	26.5	26.2	26.1
control P	6	41	41	41	36.2	35	25.2	26	26.1
control P	8	41	41	41	41	32.6	31.3	30.6	29.8
control P	10	41	41	41	38.4	35.1	33.1	41	32
control P	12	41	41	41	35.4	37.5	30.9	24.5	30
control P	14	41	41	41	41	41	41	31.9	30.3
control P	16	41	41	41	31.6	29.5	30.2	26.1	28.6
control P	18	41	41	41	34.3	33.3	30	28	28.1
control P	20	41	41	41	41	33.2	31.3	31	34.6
control P	22	41	41	41	41	41	41	35.8	31.4

## Sheet: Part 2 C psittaci PCR cloaca
Group	Chicken	Day 35 (before 2nd inoculation)	Day 36	Day 37	Day 38	Day 39	Day 40	Day 41	Day 42
GP	24	41	41	41	41	41	41	41	41
GP	26	41	41	41	41	41	41	41	41
GP	28	41	41	41	41	41	41	37.5	41
GP	30	41	41	41	41	38	41	41	36.9
GP	32	41	41	41	41	41	41	41	39
GP	34	41	41	41	39	41	39	41	41
GP	36	41	41	41	41	41	38	41	38.1
GP	38	41	41	41	41	41	41	41	41
GP	40	41	41	41	41	41	41	41	41
GP	42	41	41	41	41	41	41	34.9	29.4
GP	44	41	41	41	41	41	41	41	41
GP	46	41	41	41	41	41	41	41	41
GP	48	41	41	41	41	41	41	41	41
control P	2	41	41	41	41	41	41	41	41
control P	4	41	41	41	41	41	38.9	34.9	37.3
control P	6	41	41	41	41	41	33.6	35.7	37.4
control P	8	41	41	41	41	41	41	41	41
control P	10	41	41	41	41	41	41	31.7	38.2
control P	12	41	41	41	41	41	41	41	41
control P	14	41	41	41	41	41	41	41	41
control P	16	41	41	41	41	38.2	41	41	41
control P	18	41	41	41	41	35.2	30.6	30.7	36.2
control P	20	41	41	41	41	41	41	41	41
control P	22	41	41	41	41	41	41	41	41

## Sheet: Part 2 C psittaci throat
Group	Chicken	Day 35 (before 2nd inoculation)	Day 36	Day 37	Day 38	Day 39	Day 40	Day 41	Day 42
GP	24	41	41	41	41	41	41	41	41
GP	26	41	41	41	41	35.6	33.3	34.1	32.1
GP	28	41	41	37.5	35.2	31.3	30.2	30.3	34
GP	30	41	41	41	41	37	32	30.1	28
GP	32	41	41	41	41	31.8	33.4	33.8	32.1
GP	34	41	41	29	28.5	29.6	29.3	29.7	28.7
GP	36	41	41	33.6	35.5	41	34.4	31.1	30.4
GP	38	41	41	41	41	41	36.9	40.1	41
GP	40	41	41	39.7	36.5	39.2	34.6	35.4	34.9
GP	42	41	35.5	31.9	29.2	28.6	27.6	25.4	28.7
GP	44	41	41	41	41	41	36	38.3	35.1
GP	46	41	41	36.2	41	36.5	34.4	33.7	32.2
GP	48	41	32.9	36.1	37.1	35.8	36.5	35.1	36.6
control P	2	41	41	41	41	41	41	38.4	35.2
control P	4	41	41	41	36.9	31.3	28.3	29	27.2
control P	6	41	41	40	35.1	36.8	26.8	28.2	27.1
control P	8	41	41	41	41	36.2	32.9	32.9	30.9
control P	10	41	41	41	38.4	38.9	34.1	41	32.6
control P	12	41	41	41	39.8	41	32.4	27	31.2
control P	14	41	41	41	41	41	41	33.4	31.3
control P	16	41	41	41	32.4	30.7	32.2	28.4	30
control P	18	41	41	41	34.3	37.1	32	30.8	29.5
control P	20	41	41	41	41	35.9	33.3	33.5	34.6
control P	22	41	41	41	38.6	41	41	36.8	32.9
